# Supplementary material for: Red and White Meat Intake in Relation to Gut Flora in Obese and Non-Obese Arab Females
Source: Foods. 2023 Jan 5;12(2):245. doi: 10.3390/foods12020245 (PMC9857880; doi:10.3390/foods12020245)
Supplement: Supplementary file 1 [file foods-12-00245-s001.zip]

Archive with 1 entries (1 files):
- foods-2032815-supplementary.pdf
